# Supplementary material for: Motor innervation directs the correct development of the mouse sympathetic nervous system
Source: Nat Commun. 2024 Aug 16;15:7065. doi: 10.1038/s41467-024-51290-0 (PMC11329663; doi:10.1038/s41467-024-51290-0)
Supplement: Supplementary file 4 — Source Data File [file 41467_2024_51290_MOESM4_ESM.xlsx]

## Sheet: Figure1
				embryo1					embryo2					embryo3
			nerve length	gap	angle	width		nerve length	gap	angle	width		nerve length	gap	angle	width
			24	10	12	130		73	18	14	56		93	16	7	91
			39	10	7	127		40	9	5	71		77	21	10	92
			101	12	8.4	114		84	12	15	43		109	47	13	33
			89	16	15	112		65	22	11	38		126	43	16	40
			75	19	18	83		90	15	15	40		178	60	14	23
			86	11	17	44		87	18	14	36		140	62	17	25
			156	16	22	79		104	60	11	29		186	60	14	24
			131	13	12	74		77	16	7	30		209	57	17	25
			120	16	13	113		153	28	15	35		169	104	27	29
			144	23	17	91		130	37	15	21		215	30	27	31
			221	51	19	96		190	48	14	29		241	97	18	33
			198	30	30	97		145	31	14	22		178	71	23	36
			232	37	26	44		200	53	20	15		183	71	16	24
			212	26	28	28		173	97	21	34		229	92	22	16
			243	75	18	26							231	99	15	25
			243	63	22	35							173	99	20	24

## Sheet: Figure 3
		Average % traced neurons	Cervical	Brachial	Thoracic	Caudal
		Embryo 1	6.1674	8.5197	31.4951	40.3595
		Embryo 2	3.39471	13.7728	21.9677	40.1532
		Embryo 3	8.38259	8.42935	36.5503	34.8961
		Embryo 4	17.5174	19.1147	36.0492	53.6572

## Sheet: Figure 4
			FIGURE 4D				Figure 4E					Figure 4H			Figure 4I
		SOX10 pixels (per image)		SOX10 means normalized			PHOX2B pixels (per image)		Phox2b mean normalized			Number of cells observed			Distance of cells from ganglia		Average distance per embryo
		Ctrl	Olig2-Cre;DTA	Ctrl	Olig2-Cre;DTA		Ctrl	Olig2-Cre;DTA	Ctrl	Olig2-Cre;DTA		Ctrl	Olig2-Cre;DTA		Ctrl	Olig2-Cre;DTA	Ctrl	Olig2-Cre;DTA
		9163	697	78.9278	19.9623		emb1	emb1	94.4226	78.2753		5	79				45.9868	166.01
		9899	670	106.99	9.4375		129.559	131.286	105.93	83.5643		7	185		emb1	emb1	49.2587	207.036
		5331	1620	140.206	20.0106		203.973	151.499	99.6479	93.6876		7	146		46.113	139.689	46.5847	142.459
		5979	406	73.8753	17.5442		81.033	76.5012	91.7928	89.1356					55.277	157.407
		3926	2407				74.3251	23.8926	121.139	53.9065					72.084	162.67
		3303	3710				97.0287	109.412	105.798	96.9464					90.314	175.523
							71.0945	67.5499	81.2702	63.2349					29.521	173.948
		11005	1226				57.5217	56.916							24.588	102.588
		10570	513				88.3915	56.916							8.196	101.19
		7965	558				59.496	42.4907								167.609
		12002	435				118.454	33.6516							emb2	248.783
		3901	561				68.4697	45.6315							104.883	308.019
		5527	1203				83.7251	136.199							28.287	336.037
							emb2	85.632							33.661	370.265
		7627	2468				164.332	emb2							28.621	383.024
		7394	2570				221.091	160.249							36.564	395.732
		7035	537				74.5494	75.1552							52.745	421.299
		12414	981				150.871	116.12							60.05	77.872
		18326	836				112.598	93.6635								84.916
		13998	2141				127.786	105.733							emb3	47.076
							73.0688	77.4435							80.218	50.038
		7247	3077				64.9924	91.2406							23.802	47.088
		6229	1509				85.0936	52.9003							56.077	37.551
		6280	71				60.5504	64.9475							44.758	48.598
		4461	1508				66.0019	68.7165							25.079	165.077
		1931	1418				70.2196	74.1905								166.797
		9046	775					22.412								154.82
							emb3									162.422
							194.641	emb3								155.631
							224.434	199.845								136.216
							81.033	182.661								139.91
							91.5547	114.505								130.152
							101.044	141.651								351.949
							75.1103	69.1876								367.642
							92.3399	106.294								175.635
							63.4444	67.0564								173.936
							51.4869	60.3261								172.101
							39.8883	60.8645								174.877
							76.4339	60.012								173.012
							104.365	85.7218								183.38
								82.4912								151.291
							emb4	56.4673								161.185
							114.403	24.5432								171.636
							154.492	emb4								173.804
							87.1043	23.6671								179.374
							75.9173	78.5568								188.959
							37.4228	161.87								377.796
							81.4178	55.5894								383.211
							emb5	87.1308								41.563
							142.047	127.999								60.562
							152.41	emb5								64.175
							123.73	51.8959								63.228
							181.038	37.2279								78.99
							48.8489	50.5495								38.411
							78.7605	44.3227								48.769
							emb6	26.9355								141.265
							117.565	112.507								133.066
							105.669	emb6								184
							114.04	153.677								232.29
							121.259	175.626								241.208
							89.1946	22.9408								261.767
							87.06	61.0722								268.918
							emb7	100.453								272.84
							103.739	67.9102								291.993
							65.3061	emb7								26.552
							131.631	80.9218								39.51
							63.8003	127.211								44.858
							56.8029	7.90971								140.696
							66.3424	66.8473								147.604
								29.2208								193.413
								67.299								110.674
																111.751
																132.023
																125.521
																134.379
																125.776
																131.445
																137.631
																51.796
																117.5
																112.855
																emb2
																224.067
																225.041
																208.026
																208.364
																204.201
																191.151
																186.923
																175.228
																100.652
																135.323
																143.31
																144.527
																147.553
																147.295
																154.21
																161.259
																200.213
																202.375
																200.351
																222.95
																147.755
																155.591
																160.772
																170.227
																175.031
																138.095
																125.182
																91.061
																83.43
																76.018
																79.866
																88.937
																169.461
																158.498
																119.536
																119.158
																120.401
																116.891
																109.787
																120.48
																131.181
																142.595
																165.726
																172.847
																180.596
																205.414
																232.079
																260.606
																392.057
																398.937
																404.907
																416.632
																435.419
																438.884
																143.319
																164.39
																145.018
																121.929
																127.951
																104.88
																90.235
																95.369
																84.213
																73.063
																62.161
																73.651
																66.736
																57.826
																61.493
																51.571
																37.471
																45.535
																34.524
																38.72
																48.549
																50.116
																48.082
																56.919
																141.086
																136.331
																147.422
																134.098
																130.917
																115.888
																100.391
																98.52
																113.034
																96.5
																92.707
																97.712
																106.879
																93.601
																101.364
																74.593
																82.997
																93.759
																93.241
																92.19
																100.009
																103.8
																101.364
																118.758
																112.464
																68.312
																64.397
																66.575
																49.943
																10.794
																27.853
																88.478
																106.536
																50.828
																62.28
																350.239
																377.918
																392.083
																152.594
																166.989
																142.455
																149.492
																143.176
																130.328
																213.887
																183.91
																169.799
																155.052
																148.517
																141.249
																151.56
																143.466
																158.29
																196.704
																222.886
																232.586
																271.554
																49.663
																57.826
																75.873
																97.654
																110.706
																145.59
																107.503
																123.941
																132.259
																121.264
																135.595
																emb3
																143.509
																134.485
																125.511
																128.913
																141.572
																142.637
																136.085
																143.791
																149.132
																183.664
																191.336
																193.967
																204.366
																205.131
																206.142
																214.702
																214.903
																140.258
																141.759
																134.306
																208.752
																433.056
																446.33
																464.046
																462.984
																104.954
																134.335
																125.911
																135.068
																146.565
																144.253
																155.096
																178.881
																168.108
																210.671
																210.077
																216.334
																355.927
																368.117
																370.974
																383.629
																393.454
																410.613
																391.199
																422.615
																435.538
																422.928
																50.682
																375.305
																336.932
																453.96
																158.373
																153.095
																140.833
																123.689
																76.334
																81.745
																74.097
																93.448
																100.77
																86.001
																87.124
																96.487
																100.243
																101.82
																92.727
																60.366
																149.6
																153.88
																158.768
																166.504
																196.343
																203.946
																197.288
																214.824
																214.138
																224.818
																233.648
																252.803
																238.894
																246.898
																131.31
																122.901
																116.889
																109.095
																106.346
																88.381
																88.381
																106.425
																114.51
																99.937
																96.305
																100.755
																97.392
																104.803
																191.367
																333.351
																28.694
																57.954
																65.422
																78.696
																87.179
																74.693
																77.197
																74.593
																78.021
																84.337
																91.155
																114.826
																120.744
																126.201
																125.141
																137.079
																133.137
																142.32
																155.557
																234.601
																253.272
																266.043
																196.384
																188.344
																187.829
																178.475
																161.76
																154.658
																148.747
																180.997
																187.23
																193.574
																122.443
																126.297
																133.01
																135.93
																124.706
																138.972
																135.917
																157.354
																144.477
																154.572
																148.971
																164.419
																234.419
																49.836
																53.06
																73.453
																122.107
																110.168
																144.582
																191.882
																387.272
																386.661
																394.185
																409.856
																422.876
																430.117
																445.171
																462.414
																464.97
																491.264
																481.649
																485.276
																560.543
																588.281
																600.025
																623.057
																39.802
																37.017
																30.84
																102.518
																107.528
																120.586
																123.256
																112.356
																128.009
																122.535
																122.6
																122.959
																128.359
																434.172
																453.105
																471.783
																472.616
																459.592
																563.672
																582.186

## Sheet: Figure 5
				Figure 5E					Figure 5F			Figure 5G
			Ctrl			Olig2-Cre;DTA			Ctrl	Olig2-Cre;DTA			Ctrl			Olig2-Cre;DTA				Figure 5J		WT				Olig2-Cre;DTA			Figure 5M
		emb1	emb2	emb3	emb1	emb2	emb3		1	41		emb1	emb2	emb3	emb1	emb2	emb3	emb4			emb1	emb2	emb3	emb1	emb2	emb3	emb4		E11		E12
		0	0	0	12	8	6		5	50		329.645	192.438	548.951	0.261139	26.1351	41.4298	39.3389		E12.5 Chain	42100000	57100000	56100000	44100000	24300000	36000000	27200000		Ctrl	Olig2-Cre;DTA	Ctrl	Olig2-Cre;DTA
		0	1	0	14	7	8		7	83		339.634	264.394		8.48439	26.6581	48.0592	55.8449		E12.5 Cervical	21100000	31900000	23900000	19900000	20600000	21500000	22800000		368	1120	164	2276
		0	0	0	10	6	7			86		453.122	285.733		45.9415	48.7316	56.6461	83.1074		E12.5 Adrenal+OZ	27800000	34900000	40400000	24100000	19100000	24000000	8820000		441	1587	762	1480
		0	0	0	14	11	4					517.385	409.701		52.0894	51.7271	59.2241	87.7525											429	800	684	2139
		0	0	0	13	7	11					929.501	1060.01		57.1047	56.2571	75.3777	88.7849											180			1860
		1	3	2	12	4	16					1034.46			64.281	57.0689	80.1849	100.138
		0	1	0	12	12	14					1040.18			78.0011	58.3301	83.7446	103.727
		0	0	1	14	8	22								82.3714	59.7164	99.2007	121.869
		0	0	1	10	16	14								82.8868	60.8532	101.188	130.462
		0	0	1	8	12	16								83.6073	67.1484	108.591	138.946
		0	0	1	17	23	20								83.8074	67.5334	109.212	140.443
	average	0.0909091	0.454545	0.545455	12.3636	10.3636	12.5455								96.259	75.6161	116.804	146.565
															115.134	75.6292	116.895	191.962
															120.989	76.845	131.752	223.152
															130.021	77.0925	135.677	225.94
															136.546	77.1749	137.885	323.322
															139.821	77.2053	144.065	334.816
															141.552	78.3776	175.192	404.057
															149.659	90.8673	191.95	477.669
															153.503	92.5662	220.597	477.672
															158.454	94.0798	221.314	543.355
															161.158	94.1075	225.439	587.692
															163.968	95.1924	287.601	601.064
															170.858	102.251	496.37	604.777
															176.542	102.687	496.704	622.602
															189.297	103.466	534.226	648.802
															201.991	106.602	534.773	690.136
															264.357	113.673	562.639	710.822
															274.064	115.251	569.829	770.99
															300.882	119.644	574.516	804.059
															307.551	122.129	591.615	833
															377.265	124.763	597.184	1255.39
															404.669	129.199	602.067	1272.84
															422.281	131.259	603.985	1288.61
															441.723	136.122	627.334	1306.78
															474.46	136.264	632.094	1314.12
															492.503	137.157	681.714	1351.49
															513.706	139.961	726.115	1385.21
															531.118	145.646	726.331	1416.41
															584.467	149.161	789.912	1551.38
															593.922	151.658	955.438	1600.97
															607.219	160.27	993.549
															608.598	162.579	1056.19
															625.455	167.688	1057.02
															644.308	196.372	1467.51
															645.704	230.108	1522.37
															646.177	260.973	1590.62
															663.006	277.958	1618.87
															680.681	294.173	1657.36
															683.309	309.844	1674.35
															722.894	325.319
															727.726	335.422
															803.094	336.518
															808.955	352.626
															827.87	374.159
															848.482	378.931
															858.323	462.807
															912.614	467.324
															921.538	467.628
															936.964	481.875
															949.537	486.375
															972.438	503.636
															996.972	524.196
															1008.32	598.861
															1049.92	602.586
															1064.4	618.58
															1066.08	661.514
															1201.51	694.579
															1240.76	726.978
															1333.45	728.77
															1431.13	731.79
															1499.35	758.778
															1545.66	763.616
															1636.17	775.781
															1664.57	783.775
															1684.39	794.735
															1725.07	830.587
															1726.74	843.331
															1728.88	858.341
															1729.2	890.821
															1734.73	1133.84
															1768.32	1540.65
															1787.38	1738.1
															1927.19
															1989.01
															2018.75

## Sheet: Figure 6
	Figure 6B - DRG to SG distance																	Figure 6D - morphological defects				Figure 6E - DRG size
					Ctrl								Olig2-Cre;DTA					Ctrl	Olig2-Cre;DTA				Ctrl					Olig2-Cre;DTA
	emb1	emb2	emb3	emb4	emb5	emb6	emb7	emb8	emb9	emb1	emb2	emb3	emb4	emb5	emb6	emb7		0.217391	0.657895			emb1	emb2	emb3	emb4	emb1	emb2	emb3	emb4	emb5
	368.775	391.012	304.74	430.962	403.574	391.871	67.082	394.288	437.392	0	0	225.894	202.847	287.401	331.107	49.931		0	0.607143			102287	70302.3	28115.4	69543.1	39604.9	67354.4	72214.6	27049.6	44182.1
	419.259	402.474	349.213	379.387	455.954	28.941	422.559	409.929	416.888	244.546	338.495	30.079	267.382	0	254.299	78.647		0.166667	0.5			132900	61803.9	36822.8	53308.1	57706.2	83424	116624	41247.1	43451.4
	400.952	204.318	421.059	422.807	391.822	378.107	445.017	446.606	437.217	347.719	186.084	27.756	578.909	220.44	537.03	0						107353	69559	84142	45536.8	100870	37508.2	23570.2	45540.4	76598.5
	439.584	243.683	250.683	417.122	431.17	431.309	407.528	448.325	412.603	234.873	288.684	411.217	359.488	41.749	169.918	18.278						116575	77341.8	83413.9	68273.7	102784	41446.2	42343.1	47503.1	80145.3
	451.664	428.74	224.295	228.973	430.083	506.493	353.365	483.906	382.225	350.752	362.948	0	0	272.868	326.873	276.002						71820.8	33169.5	107198	43866	78499.4	64419.2	68460.5	40861.6	77599
	409.475	241.128	169.104	50.916	465.177	488.147	488.063	518.952	425.754	0	200.062	345.648	150.545	0	0	362.461						100401	85437.1	94824.8	80060	71542.9	65018.8	62907.5	49415.4	35609.7
	460.393	254.029	362.516	451.117	443.669	441.695	424.199	436.804	326.724	201.931	0	112.96	76.427	299.14	196.547	248.75						59540.5	54880.3		122546	76612.9	28188.4		16800.2	45945.6
	377.77	282.191	280.89	420.217	297.734	409.569	396.062	421.525	388.127	54.519	250.824		257.491	49.824	369.43	501.614						122470	34772		182687	90788.3	16888.4		23665.9	70844.1
	412.953	334.48	272.402	433.97	510.456	455.304	428.815	441.736	504.352	330.857	391.917		385.108		347.277	470.714						99294.1			74599.9	63128.9				27883.2
	481.212	307.75	243.156	387.118	485.824	310.988	502.018	419.765	483.282	0	9.411				331.911							84430.9			54385.6	54348.6				19272.6
	448.799	290.401	298.719	491.637	414.046	549.626	502.411	478.757	472.911		259.034				229.782							93896.3			23172.5	37073.4				36688
	487.691		296.393	431.094	495.229	462.486	492.224	422.483	490.734													172808			54218.6	36511.7				83728
			321.336	483.027	489.373	401.344	473.963	406.626	445.845													75381.6			67734.1	19684.1				52591.8
				375.546	408.97	368.677	456.439	450.609	452.344													110950			98900.6	5688.21				48095.2
				393.65	451.262		410.83	511.461	60.005													115471			78007.7	31298.8
				472.454	386.271		430.699	452.17	408.739													81487.9			121345	53093.6
					435.555		413.417	388.21	403.203													69543.1			67673.4	60175
					467.365		366.527	413.469														53308.1				60769.5
					379.704		382.63															45536.8				47606.6
							348.774															68273.7				33952.9
average	429.877	307.291	291.885	391.875	433.855	401.754	410.631	441.423	408.726	176.52	207.951	164.793	253.133	146.428	281.289	222.933						74599.9				45851.4
																						54385.6				80598
																						23172.5				50610
																						54218.6				38135.4
																						67734.1				102754
																						43866				46820.7
																						80060				17421.6
																						98900.6				90429.8
																						78007.7				74560.6
																						121345				105545
																						67673.4				37881.6
																						122546
																						182687
																					average	89482.6	60908.2	72419.5	76815.2	58462.8	50531	64353.3	36510.4	53045.3

## Sheet: Figure S3
	Figure S3B			Figure S3C			Figure S3F				Figure S3I								Figure S3J
	Mean area % per embryo			Mean area % per embryo			Ctrl	Olig2-Cre;DTA				Ctrl			Olig2-Cre;DTA							E10.5					E11.5
	10.5			11.5			19900000	15500000			emb1	emb2	emb3	emb1	emb2	emb3				Ctrl			Olig2-Cre;DTA			Ctrl			Olig2-Cre;DTA
	Ctrl	Olig2-Cre;DTA		Ctrl	Olig2-Cre;DTA		13200000	11100000			9.38	19.814	17.763	20.59	113.822	112.979			emb1	emb2	emb3	emb1	emb2	emb3	emb1	emb2	emb3	emb1	emb2	emb3
	12.5332	0.149667		6.77183	0.220667		20400000	14100000			19.271	69.757	75.338	142.848	377.404	91.511			36.4	33.5	25.3	13.8	9.9	13.7	75.3	75.5	61.6	26.9	30.5	37.4
	14.8638	0.210667		7.90983	0.361167		17800000	13600000			8.206	87.823	43.012	30.265	68.643	8.824			37.8	38.2	34.6	9.6	13.2	16.8	62.8	82	55.6	30.3	45.1	34.1
	12.3223	0.177833		7.06483	0.1065			18500000			78.864	172.54	106.642	34.542	89.256	169.726			35	40.5	31	12	7.3	10.5	56.4	75.7	58.5	26.9	36.1	36.8
				6.77533	0.02575			10400000			33.121	2.184	44.728	317.958	27.255	85.412			30.7	37.6	29.6	9.1	13.2	12.2	69.6	90.3	59.5	29.8	29	26.8
				6.70617				17800000			31.82	5.754	55.324	340.913	29.398	101.591			36.7	41.9	32	7	9.83	10.1	71.8	83	64.2	33.2	30.4	49.2
				6.75067				18200000			52.517	12.983	17.562	11.606	98.829	282.235			36.4	41.3	32.3	9.8	14.2	7.3	66.1	64.3	71.6	38.1	45.9	43.5
	Hb9+ Area % - all sections			Hb9+ Area % - all sections							16.95	20.121	141.887	162.174	144.368	11.505			24.9	27.2	33.5	3	12.3	6.8	75.6	92.1	52.8	40.5	35.6	41.9
	10.5			11.5							24.365	2.24	26.212	143.633	170.213	83.02			42.5	35.2	27.6	7	7.25	3.7	65.8	64.8	53.8	37.4	44.8	47.8
	Ctrl	Olig2-Cre;DTA		Ctrl	Olig2-Cre;DTA						41.919	6.749	40.151	215.941	150.34	196.449			36.6	33.1	25.6	8.2	8.9	2.5	64.4	97	54.7	46.8	36.3	40.7
	13.697	0.032		6.742	0.275						7.396	5.554	21.999	48.091	131.4	36.226			31.1	35.3	23.9			13.6	59.1	81.7	61.7	34.4	38.7	23
	12.036	0.122		8.909	0.323						13.154	4.783	51.899	219.725	112.537	128.929			24.8	36.5	17.8			13	64	63.9	61.2	31.3	39.3	38.9
	15.702	0.174		7.687	0.189						56.167	10.08	13.054	17.03	143.26	198.134				41.5				9.4	80	69.2	56.8	21.3	31.6	29.8
	13.39	0.125		5.869	0.149						134.224	8.445	240.046	111.355	206.033	341.613				47.2				7.7	78.4	76.3	61.5	27.1	44.7	34.4
	10.843	0.146		6.043	0.179						17.705	3.835	97.252	59.457	75.092	257.12				33.8				7	69.9	85	49.8	27	44.4	30.2
	9.531	0.299		5.381	0.209						12.847	9.348	312.636	85.498	61.781	73.234								7.1	89.1	84.1	62.9	31.4	39.8	29.8
	14.661	0.189		10.237	0.354						7.171	14.974	14.86	138.969	129.07	189.021								12.5	70.4	86.3	74	48.2	41.8	34.8
	13.95	0.169		9.148	0.357						10.611	54.81	39.859	142.475	30.265	155.939									77.6	74.7	71	41.2	61.9	48.8
	18.193	0.127		8.54	0.387						17.47	9.442	32.659	54.243	120.85	48.782									70.7	81.5	72.5	46.6	36.1	37.3
	12.476	0.271		8.026	0.498						6.031	20.083	12.114	15.775	100.599	231.476									64.1	95.8	64.7	44	45.1	31
	15.039	0.253		6.419	0.258						32.755	29.212	32.468	64.888	51.586	129.783									62.2	61.8	72.7	37	32.5	32
	14.275	0.255		5.089	0.313						46.879	23.942	40.675	156.784	44.568	45.7									70.9	58.9	80.6	42	35.7	34
	14.705	0.142		6.604	0.116						54.511	53.844	13.002	85.001	261.714	161.874									80	63.1	77.8	22.2	34.8	31.1
	14.133	0.061		10.598	0.028						33.068	15.765	17.067	67.813	295.455	220.84									83.1	66.3	66.1	36.3	35.5	33.6
	9.879	0.306		7.211	0.114						78.178	12.171	21.25	15.851	217.507	236.754									68.6	49.8	71.8	26.4	17.4	18.5
	9.628	0.113		5.57	0.167						74.31	103.278	28.634	17.614	179.623	296.827
	11.314	0.047		5.67	0.102						45.917	40.009	35.786	47.159	116.742	220.937		AVERAGE	33.9	37.3429	28.4727	8.83333	10.6756	9.61875	70.6625	75.9625	64.0583	34.4292	38.0417	35.225
		0.398		6.736	0.112						133.319	30.977	15.222	37.508	119.776	137.891
				6.758	0						22.976	135.205	33.945	25.719	66.62	194.571
				8.514	0						35.483	124.175	34.916	22.636	103.135	38.828
				8.314	0						7.513	15.296	49.919	22.184	25.853	272.88
				5.894	0						9.81	19.592	75.727	31.942	22.322	317.21
				5.178	0						17.539	116.941	19.673	15.347	34.604	243.597
				5.994	0						9.746	111.003	138.327	133.87	87.39	60.128
				7.102	0						12.806	140.396	21.246	201.508	25.178	33.856
				6.436	0.198						12.29	67.344	63.029	216.397	30.414	25.424
				7.326	0.055						21.631	12.042	19.342	153.771		90.422
				6.402	0.056						7.327	143.639	84.193	49.483		65.238
				6.194	0						33.836	47.521	15.232	152.343		68.222
				5.193	0						15.913	121.292	10.809	54.037		176.633
				7.247							13.273	41.33	144.044	346.436		109.619
				7.963							54.885	26.705	110.922	360.11		29.894
				6.634							14.021	14.145	59.066	189.301		72.915
				6.9							24.021	12.294	26.757	142.503		76.607
				6.961							194.205	41.919	67.433	152.265		153.511
				6.116							138.17	41.481	19.27	175.287		321.652
				5.196							119.575	27.46	254.276	261.186		208.16
				6.183							22.411	26.212	237.762	163.43		273.291
				5.627							42.125	71.152	32.963	215.313		234.631
				7.033							254.513	25.649	15.601	191.384		37.186
				9.411							198.098		12.863	39.386		265.533
				8.512							9.34		3.554	192.393		121.908
				7.9							22.941		10.531	171.226		206.601
				7.184							50.384		16.837	206.859		120.152
				6.486							19.801		6.424	170.662		295.951
				5.254							60.851		241.053	19.382		249.102
				6.314							30.028		10.918	81.149		225.018
				5.908							69.503		196.18	47.422		37.943
											42.432		24.071	93.535		47.648
											28.633		53.495	52.031		11.183
											12.847		25.006	14.883		16.472
											103.357		115.599	70.705		67.181
											130.018		20.318	22.548		59.207
											128.707		52.288	12.353
											97.459		118.423	18.435
													143.037
													63.352
													15.576
													10.999
													64.426
										average	49.0245	44.6662	62.1215	112.233	112.858	144.17

## Sheet: Figure S4
	Figure S4B - E12.5 Body Length (microns)							Figure S4C- E10.5 chain volume (cubic microns)			Figure S4D - E11.5 chain volume (cubic microns)											Figure S4E - E10.5 sympathoblast misplacement (microns away from surface)									Figure S4F - E11.5 sympathetic chain diameter (microns)												Figure S4G - cell size (length of long and short axis in microns)
	Ctrl			Olig2-Cre; DTA				Ctrl	Olig2-Cre; DTA			Ctrl				Olig2-Cre; DTA							Ctrl				DTA						Ctrl						Olig2-Cre; DTA				Ctrl
		8156			7518			833000	524000		Chain	12500000	15700000	15400000	16400000	12800000	14200000	15300000				emb1	emb2	emb3	emb4	emb1	emb2	emb3			emb1	emb2	emb3	emb4	emb5	emb6	emb1	emb2	emb3	emb4	emb5		emb1		emb2		emb3		emb4
		7490			7674			774000	1080000		Cervical	7610000	11000000	7740000	8960000	7920000	11900000	10000000				38.9904	38.3988	0.764841	90.6169	64.9269	75.515	0.095566			111.315	115.478	93.571	93.676	124.636	92.039	119.985	104.758	79.911	98.99	108.288		short axis	long axis	short axis	long axis	short axis	long axis	short axis
		7501			7750			684000	610000													43.6134	56.9732	1.78153	83.4015	27.4585	63.8293	1.99004			104.137	119.413	92.386	105.746	79.286	76.42	47.347	66.198	132.538	126.526	137.282		13.54	21.97	10.67	16.53	13.28	17.47	10.17
								754000														29.4455	74.0128	6.12623	83.3328	27.9319	75.1965	9.41338			97.324	81.377	69.231	148.264	82.116	108.46	113.834	73.224	61.188	97.552	130.483		10.24	30.09	12.56	16.17	11.19	17.68	9.69
								1000000														50.5695	66.6823	7.69228	67.7773	34.3802	45.9597	10.4388			84.433	134.693	72.602	106.842	78.746	100.576	119.384	73.539	86.214	68.104	113.545		9.85	16.58	12.99	23.72	9.69	14.27	10.46
								795000														30.9618	71.3558	10.2519	58.5052	76.1577	46.8908	10.6601			111.507	80.044	108.033	62.154	88.172	109.82	121.86	88.292	67.264	79.699	69.908		12.12	16.63	13.71	19.92	11.43	15.52	11.67
																						39.4829	32.8767	11.783	53.926	65.9305	34.8106	11.3024			69.768	99.367	108	80.288	97.916	72.835	69.971	78.429	50.049	77.379	69.997		10.91	15.63	12.19	18.97	11.37	14.51	12.51
																						46.2338	34.1985	11.9987	53.119	10.0121	35.5507	14.4298			111.14	86.759	126.582	40.617	91.263	103.288	117.091	125.822	89.423	117.764	60.296		9.22	18.07	13.62	20.86	16.26	22.94	9.6
																						44.5039	58.2489	12.9629	51.4692	38.4187	33.8153	14.5274			78.971	100.249	125.822	110.955	107.48	94.817	95.424	85.208	124.394	146.697	94.281		11.79	14.84	12.58	21.97	11.83	13.87	12.52
																						34.8584	27.5922	13.7186	46.3624	92.0401	41.159	15.8217			120.812	105.569	34.769	93.77	109.382	114.271	134.99	119.413	115.169	35.201	92.875		11.56	15.33	9.81	12.23	12.68	19	11.29
																						40.2588	36.0033	14.0253	45.1546	30.4817	45.93	15.8777			83.48	94.817	41.526	126.842	119.57	107.942	85.966	109.536	88.534	112.459	71.118		11.37	17.83	11.41	17.45	11.26	16.36	14.25
																						85.06	8.57777	15.343	44.6642	22.6291	43.5667	16.4798			84.18	95.824	101.342	128.92	56.647	106.174	129.875	134.29	61.695	98.748	81.628		11.34	17.63	13.75	19.87	14.36	21.57	11.46
																						39.9532	25.8571	15.4309	44.348	18.1339	39.3139	16.6195			66.667	116.421	110.915	153.31	58.576	81.508	102.805	55.49	48.899	85.271	119.859		11.04	17.55	9.67	13.96	9.88	21.73	14.39
																						87.3478	57.0443	16.1782	31.7496	23.2607	37.7659	17.6308			93.638	46.838	102.745	139.127	100.567	58.454	108	106.542	28.032	86.82	99.751		13.44	25.87	10.88	16.86	14.42	21.21	17.68
																						54.1502	53.6951	16.1897	30.4257	10.737	51.0087	19.5665			53.333	66.999	121.575	128.838	105.054	44.979	108.403	114.698	76.012	103.709	106.642		13.47	17.74	7.83	15.35	14.91	18.01	14.12
																						11.1011	92.044	17.6514	29.9061	12.4652	32.1928	19.7101			137.876	90.999	127.115	101.474	158.616	37.571	83.192	144.898	132.054	128.81	120.93		12.1	17.54	10.39	13.92	18.59	22.32	11.54
																						3.70691	63.197	17.8383	28.9232	34.4024	48.5586	22.4294			129.67	57.766	154.166	106.015	129.663	96.747	97.415	133.56	64.36	110.915	56.772		13.26	16.29	13.81	22.27	10.14	30.94	11.38
																						4.57836	97.187	19.5377	26.5242	33.8364	44.0405	22.6116			107.041	91.932	100.603	103.219	116.619	60.868	88.974	127.122	112.032	105.342	105.224		11.86	14.46	12.72	16.86	10.15	22.54	9.14
																						28.0006	75.35	19.7424	24.6755	30.5378	43.7844	22.9037			84.095	140.406	113.701	100.779	85.271	113.137	53.483	103.494	128.111	99.286	72.173		10.54	17.1	11.71	13.1	11.05	15.63	9.17
																						10.1356	55.1151	20.3113	24.0506	28.9792	35.9548	24.2917			89.492	72.271	102.745	85.208	83.352	121.692	141.264	109.626	93.143	85.842	56.96		13.19	19.72	11.66	16.69	11.69	15.87	9.43
																						16.294	43.7106	20.4796	22.36	24.8071	32.8991	24.6009			68.326	136.821	94.102	93.619	68.326	81.333	93.343	124.029	72.111	120.738	65.875
																						7.45092	78.864	33.2653	21.3666	22.3507	36.2009	25.2111			138.59	96.591	120.266	97.807	132.168		102.675	92.347	133.34	135.778	117.129
																						11.7685	57.7554	33.2774	20.468	38.8487	71.2321	25.5759			113.834	130.326	99.635	149.838	122.064		121.684	76.327	152.473	100.24	70.75
																						19.3729	31.0325	35.7976	19.18	16.3361	34.2418	25.743			112	166.154	115.085	117.288	86.82		78.497	131.217	110.498	133.36	135.463
																						45.0365	19.5134	44.4298	19.0181	15.4913	16.6503	26.7503			119.145	142.692	116.123	101.412	118.186		51.103	139.593	68.986	152.566	135.029
																						11.8763	83.0117	45.0123	18.3579	52.7568	27	27.1017			83.064	108.525	162.699	98.99	146.509		128.236	108.942	145.572	94.026	96.6
																						19.7202	14.5234	46.0061	18.1832	45.8718	21.3452	28.7867			113.365	99.795	141.358	121.626	88.383		110.955	153.611	110.184	132.188	92.472
																						15.0901	58.2615	51.6336	17.7463	40.3582	38.1526	30.1951			105.029	119.093	122.732	97.998	139.057		88.544	138.667	179.382	105.973	109.731
																						31.4656	3.14332	52.6277	17.316	0.637734	15.2923	31.6262			73.961	112.127	154.097	105.906	181.867		86.82	161.383	138.493	86.923	129.67
																						10.026	22.8826	53.8742	16.1493	56.0769	21.3347	34.6041			100.009	128.007	155.412	93.647	134.25		114.837	133.633	113.459	177.414
																						71.9451	9.58845	59.0207	15.6748	31.8441	16.812	35.4027			65.862	129.766	127.283	116.886	81.114		123.799	95.787	95.796	92.856
																						4.81064	1.56431	64.9336	15.1417	47.8668	39.9685	35.4725			81.432	114.884	146.818	73.37	133.899			73.345	134.217	165.597
																						15.9231	70.6456	68.6803	14.9003	42.1909	29.5455	36.6576			64.938	106.283	122.674	103.769	141.56				87.168	144.554
																						25.7912	78.5377	77.0176	11.3618	49.2946	27.1814	39.3348					160.044	105.029	151.936					165.468
																						46.5123	87.7239	79.6871	11.1942	29.3119	28.8674	42.0692					125.397	129.443	164.005					86.831
																						41.8696	41.5313	90.1009	10.047	38.2917	18.5247	42.9043												142.766
																						65.2798	97.1163		9.77053	45.8834	36.0393	43.5025												94.441
																						12.1642	92.4672		9.13317	28.3494	0.789086	44.011
																						26.4476	67.1702		8.88793	29.2455	16.3229	46.579
																						7.65498	40.4388		8.2446	17.2902	39.4385	47.5897
																						26.581	52.9828		1.25878	35.6212	33.1805	51.3523		average	95.5761	105.884	113.857	106.549	110.679	89.1466	101.325	109.13	99.3969	111.023	97.169
																						37.9363	24.8783		1.21555	31.8878	42.2134	51.6505
																						91.6638	0.254176			9.96289	50.7512	51.7113
																						12.4246	3.26016			44.8313	40.6859	55.4017
																						12.4999	1.3225			74.8965	12.7175	55.4043
																						6.68116	3.88336			54.1914	11.9505	56.1292
																						1.09568	3.61043			68.7267	23.4613	56.4308
																						15.9155	44.7081			77.8534	52.229	63.0408
																						34.3793	75.8912			34.8661	94.8399	67.4663
																						26.7391	15.513			21.0317	57.8512	67.6151
																						17.4793	15.7659			53.3204	79.1801	67.8792
																						6.21184	44.1027			89.9178	67.3343	72.4836
																						39.4795	70.7424			37.0532	64.0152	73.1656
																						11.0483	60.1138			85.5858	72.2343	73.2217
																						41.5292	63.8426			47.6174	87.5426	73.5152
																						10.1281	60.1585			10.6092	1.01378	73.9247
																						7.9778	64.8863			66.9731	20.5474	74.4658
																						76.2371	76.9746			78.6015	94.795	75.4646
																						82.9263	59.4729			39.5282	72.7744	76.3029
																						96.5441	50.9559			10.7709	68.6322	78.6269
																						95.38	60.8873			28.9108	46.0797	80.9205
																						41.1516	36.1102			50.5764	27.4566	81.9344
																						90.5066	44.1262			55.6126	30.9562	85.1719
																						12.7402	61.5643			18.4087	86.2161	91.3807
																						13.5847	44.2377			26.795	53.7788	91.6402
																						49.844	8.28197			1.24319	21.0902	91.6637
																						1.24296	40.774			30.2855	43.5682	96.389
																						31.0744	18.5363			1.18899	6.38976	97.7496
																						56.4837	27.8315			7.99763	67.3865
																						85.8349				22.185	41.0708
																						49.093				30.814	4.29471
																						69.2874				10.131	83.7533
																						25.0327				18.8352	22.5034
																						54.6583				20.0861	16.6925
																						69.7687				20.7437	5.84864
																						65.9924				96.3621	14.7162
																						77.6542				2.32444	44.213																		DTA E1 s1 b
																						90.3423				47.9666	23.6019
																						23.0591				34.0975	31.8381
																						2.25809				30.8281	88.7772																		DTA E1 s1
																						42.146				32.4588	21.9679
																						53.9872				3.76786	48.4569
																						16.0964				0.309868	54.3805																		DTA E1 s2 b
																						17.1629				45.2841	41.7426
																						10.9474				52.8883	54.0784
																						15.7855				21.4895	59.4841																		DTA E1 s2
																						34.1719				10.021	63.0334
																						45.3673					29.2843
																						42.3981					50.0201																		DTA E1 s3 b
																						50.9298					12.1038
																						33.0514					13.0007
																						78.0807					28.211																		DTA E1 s3
																						71.462					16.77
																						49.1486					19.9376
																						72.5091					46.5214																		DTA E2 s1 b
																						47.8741					41.2332
																						40.1787					30.757
																						58.6345					26.6163																		DTA E2 s1
																						49.0941					15.9109
																						72.6809					28.6375
																						69.1401					25.7946																		DTA E2 s2 b
																											50.366
																											58.4741
																											51.6209																		DTA E2 s2
																											9.40403
																											50.7395
																											42.1402																		DTA E2 s3 b
																					average	38.6077	46.4641	31.5763	29.9002	35.48	40.0146	44.9645
																																													DTA E2 s3
																																													DTA E3 s1 b
																																													DTA E3 s1
																																													DTA E3 s2 b
																																													DTA E3 s2
																																													DTA E3 s3 b
																																													DTA E3 s3
																																													DTA E4 s1 b
																																													DTA E4 s1
																																													DTA E4 s2 b
																																													DTA E4 s2
																																													DTA E4 s3 b
																																													DTA E4 s3
[truncated: 9 more columns]

## Sheet: Figure S8
		Figure S8E	Ctrl embryos				Olig2Cre;DTA embryos
		SCG	98900000	108000000	71800000		62000000	45200000	51400000
		MCG	10100000	3000000	1500000		32300000	45900000	33600000
		Sum of both	109000000	111000000	73300000		94300000	91100000	85000000
		Figure S8F	Neurog1 heterozygote embryos				Neurog1-KO embryos
		SCG	140000000	117000000	177000000		119000000	125000000	113927000
		MCG	6380000	13000000	3360000		7920000	4930000	5651710
		Sum of both	146380000	130000000	180360000		126920000	129930000	120000000
